# Supplementary material for: The Male-Biased Expression of miR-2954 Is Involved in the Male Pathway of Chicken Sex Differentiation
Source: Cells. 2022 Dec 20;12(1):4. doi: 10.3390/cells12010004 (PMC9818168; doi:10.3390/cells12010004)
Supplement: Supplementary file 1 [file cells-12-00004-s001.zip]

Archive with 1 entries (1 files):
- cells-2030631-supplementary.pdf
